# Supplementary material for: Causal illusions in children when the outcome is frequent
Source: PLoS One. 2017 Sep 12;12(9):e0184707. doi: 10.1371/journal.pone.0184707 (PMC5595306; doi:10.1371/journal.pone.0184707)
Supplement: S1 Dataset — (XLSX) [file pone.0184707.s003.xlsx]

## Sheet: Variable Keys
Age	Number of months at test
Gender	0= Girl; 1=Boy
High p(O)	Number of stars assigned in the High p(O) condition
Low p(O)	Number of stars assigned in the Low p(O) condition
Forced-choice response	0= Chose Low p(O) ; 1 = Chose High p(O)

## Sheet: Experiment 1
Age	Gender	High p(O)	Low p(O)	Forced-choice response
100	1	7	4	1
92	0	7	7	1
87	0	4	3	1
95	0	7	4	1
89	0	7	4	1
96	0	7	3	1
92	0	6	5	1
97	0	6	1	1
90	0	7	4	1
100	0	6	3	1
90	0	5	0	1
95	0	5	4	1
91	0	7	3	1
89	0	7	4	1
93	0	4	0	1
99	0	7	3	1
99	0	7	4	1
95	0	7	3	1
102	1	7	4	1
93	1	6	4	1
91	1	7	5	1
92	1	7	3	1
96	0	5	1	1
94	0	7	5	1
99	0	7	4	1
89	0	7	4	1
95	1	6	5	1
93	0	7	1	1

## Sheet: Experiment 2
Age	Gender	High p(O)	Low p(O)	Forced-choice response
84	0	6	3	1
80	0	7	5	1
86	1	6	0	1
85	0	7	4	1
83	1	5	2	1
83	0	7	4	1
77	1	7	4	1
87	1	4	6	1
77	1	7	7	0
81	1	7	7	1
77	1	7	7	1
81	0	5	1	1
77	0	5	1	1
87	0	7	4	1
78	1	7	3	1
83	1	7	1	1
89	1	7	3	1
82	1	7	4	1
87	1	7	2	1
